# Supplementary material for: An Integrated Approach for Identifying Molecular Subtypes in Human Colon Cancer Using Gene Expression Data
Source: Genes (Basel). 2018 Aug 2;9(8):397. doi: 10.3390/genes9080397 (PMC6115727; doi:10.3390/genes9080397)
Supplement: Supplementary file 1 [file genes-09-00397-s001.zip]

Archive with 3 entries (2 files):
- supplementary material/
- supplementary material/Supplementary File 1.zip
- supplementary material/Supplementary file 2.zip
